# Supplementary material for: The Impact of Tumor Elongation on Facial Nerve Outcome after Surgery for Koos Grade 3 and 4 Vestibular Schwannomas in the Semi-Sitting Position via the Retrosigmoid Approach
Source: J Clin Med. 2024 Sep 8;13(17):5319. doi: 10.3390/jcm13175319 (PMC11396018; doi:10.3390/jcm13175319)
Supplement: Supplementary file 1 [file jcm-13-05319-s001.zip]

Archive with 1 entries (1 files):
- jcm-3174046-supplementary materials.pdf
